# Supplementary material for: Antibiotics to Prevent Surgical Site Infection (SSI) in Oral Surgery: Survey among Italian Dentists
Source: Antibiotics (Basel). 2021 Aug 6;10(8):949. doi: 10.3390/antibiotics10080949 (PMC8388912; doi:10.3390/antibiotics10080949)
Supplement: Supplementary file 1 [file antibiotics-10-00949-s001.zip]

Archive with 1 entries (1 files):
- antibiotics-1300388-supplementary.pdf
